# Supplementary material for: Prediction of Solute Segregation at Metal/Oxide Interfaces Using Machine Learning Approaches
Source: Molecules. 2025 Aug 11;30(16):3344. doi: 10.3390/molecules30163344 (PMC12388548; doi:10.3390/molecules30163344)
Supplement: Supplementary file 1 [file molecules-30-03344-s001.zip]

Archive with 1 entries (1 files):
- molecules-3648369-supplementary.pdf
